# Supplementary material for: Using a data-driven approach for the development and evaluation of phenotype algorithms for systemic lupus erythematosus
Source: PLoS One. 2023 Feb 16;18(2):e0281929. doi: 10.1371/journal.pone.0281929 (PMC9934349; doi:10.1371/journal.pone.0281929)
Supplement: S3 File — (XLSX) [file pone.0281929.s003.xlsx]

## Sheet: SLE SNOMED Codes
SNOMED Code	Name
72181000119109	Endocarditis due to systemic lupus erythematosus
295101000119105	Nephropathy co-occurrent and due to systemic lupus erythematosus
707301001	Lupus erythematosus of oral mucous membrane
698694005	Systemic lupus erythematosus in remission
295121000119101	Nephrosis co-occurrent and due to systemic lupus erythematosus
295111000119108	Nephrotic syndrome co-occurrent and due to systemic lupus erythematosus
724781003	Demyelination of central nervous system co-occurrent and due to systemic lupus erythematosus
724767000	Chorea co-occurrent and due to systemic lupus erythematosus
713225000	Gingival disease co-occurrent and due to lupus erythematosus
308751000119106	Glomerular disease due to systemic lupus erythematosus
773333003	Autosomal systemic lupus erythematosus
239889005	Bullous systemic lupus erythematosus
239890001	Systemic lupus erythematosus with multisystem involvement
239888002	Lupus panniculitis
239887007	Systemic lupus erythematosus with organ/system involvement
239886003	Limited lupus erythematosus
95332009	Rash of systemic lupus erythematosus
95644001	Systemic lupus erythematosus encephalitis
95609003	Neonatal lupus erythematosus
403488004	Systemic lupus erythematosus of childhood
402865003	Systemic lupus erythematosus-associated antiphospholipid syndrome
77753005	Lupus disease of the lung
76521009	SLE glomerulonephritis syndrome, WHO class III
403487009	Fulminating systemic lupus erythematosus
403486000	Acute systemic lupus erythematosus
68815009	SLE glomerulonephritis syndrome
36402006	SLE glomerulonephritis syndrome, WHO class IV
61458006	Drug-induced lupus erythematosus due to diphenylhydantoin
73286009	SLE glomerulonephritis syndrome, WHO class I
54912002	Drug-induced lupus erythematosus due to hydralazine
54072008	Nonbacterial verrucal endocardiosis
80258006	Drug-induced lupus erythematosus
4676006	SLE glomerulonephritis syndrome, WHO class II
52042003	SLE glomerulonephritis syndrome, WHO class V
309762007	Systemic lupus erythematosus with pericarditis
307755009	Renal tubulo-interstitial disorder in systemic lupus erythematosus
22888007	Drug-induced lupus erythematosus due to procainamide
25380002	Pericarditis secondary to systemic lupus erythematosus
201436003	Drug-induced systemic lupus erythematosus
19682006	Lupus hepatitis
196138005	Lung disease with systemic lupus erythematosus
11013005	SLE glomerulonephritis syndrome, WHO class VI
2.288e+16	Chronic lupus nephritis
1.099e+16	Systemic lupus complicating pregnancy
1.337e+16	Exacerbation os systemic lupus
55464009	Systemic lupus erythematosus
200936003	Lupus erythematosus

## Sheet: Mapped Codes
Concept Code	Concept Name	Domain	Vocabulary
M32.113	Lupus retinopathy (machine translation)	Condition	ICD10CN
M32.108	Lupus-induced liver injury (machine translation)	Condition	ICD10CN
403487009	Fulminating systemic lupus erythematosus	Condition	SNOMED
M32	Systemic lupus erythematosus (SLE)	Condition	ICD10CM
M32.000	Drug-induced systemic lupus erythematosus	Condition	ICD10CN
73286009	Systemic lupus erythematosus glomerulonephritis syndrome, World Health Organization class I	Condition	Nebraska Lexicon
239890001	Systemic lupus erythematosus with multisystem involvement	Condition	Nebraska Lexicon
52042003	SLE glomerulonephritis syndrome, WHO class V	Condition	SNOMED
115210	Atypical Verrucous Endocarditis	Condition	CIEL
95332009	Rash of systemic lupus erythematosus	Condition	SNOMED
N000200	Drug-induced systemic lupus erythematosus	Condition	Read
M32.102	Between lupus nephritis tubulointerstitial (machine translation)	Condition	ICD10CN
10042946	Systemic lupus erythematosus rash	Condition	MedDRA
54912002	Drug-induced lupus erythematosus caused by hydralazine	Condition	Nebraska Lexicon
707301001	Lupus erythematosus of oral mucous membrane	Condition	Nebraska Lexicon
K0B4000	Renal tubulo-interstitial disorder in systemic lupus erythematosus	Condition	Read
D008181	Lupus Nephritis	Condition	MeSH
7341AC	ACUTE SYSTEMIC LUPUS ERYTHEMATOSUS	Condition	OXMIS
239887007	Systemic lupus erythematosus with organ/system involvement	Condition	Nebraska Lexicon
698694005	Systemic lupus erythematosus in remission	Condition	Nebraska Lexicon
201439005	Systemic lupus erythematosus NOS	Condition	SNOMED
159019	systemic lupus erythematosus with organ or system involvement	Condition	CIEL
M32.9	Systemic lupus erythematosus, unspecified	Condition	ICD10
M32.1	Systemic lupus erythematosus with organ or system involvement	Condition	ICD10CM
10029142	Nephritis systemic lupus erythematosus	Condition	MedDRA
N000.00	Systemic lupus erythematosus	Condition	Read
308751000119106	Glomerular disease due to systemic lupus erythematosus	Condition	SNOMED
126372	SLE Glomerulonephritis Syndrome, WHO Class VI	Condition	CIEL
Nyu4300	[X]Other forms of systemic lupus erythematosus	Condition	Read
141717	Drug-Induced Lupus Erythematosus	Condition	CIEL
10025134	Lupus erythematosus	Condition	MedDRA
10042945	Systemic lupus erythematosus	Condition	MedDRA
707301001	Lupus erythematosus of oral mucous membrane	Condition	SNOMED
M32.901	Occult systemic lupus erythematosus (machine translation)	Condition	ICD10CN
M32.1	Systemic lupus erythematosus with organ or system involvement	Condition	ICD10GM
201439005	Systemic lupus erythematosus NOS	Condition	Nebraska Lexicon
M32.900	Systemic lupus erythematosus, unspecified	Condition	ICD10CN
6-1381	systemic lupus erythematosis/sle	Observation	UK Biobank
L93.201	Lupus panniculitis (machine translation)	Condition	ICD10CN
M32.1	Systemic lupus erythematosus with organ or system involvement	Condition	CIM10
M32.100	Systemic lupus erythematosus with organ or system involvement	Condition	ICD10CN
L93	Lupus erythematosus	Condition	ICD10
135508	Lupus Hepatitis	Condition	CIEL
197608009	(Nephrotic syndrome in systemic lupus erythematosus) or (lupus nephritis)	Condition	SNOMED
M32.114	Lupus encephalopathy (machine translation)	Condition	ICD10CN
201438002	Systemic lupus erythematosus with pericarditis	Condition	SNOMED
403488004	Systemic lupus erythematosus of childhood	Condition	Nebraska Lexicon
M32.105	Lupus pericarditis (machine translation)	Condition	ICD10CN
M32.9	Systemic lupus erythematosus, unspecified	Condition	CIM10
M32	Systemic lupus erythematosus	Condition	ICD10CN
M32.12	Pericarditis in systemic lupus erythematosus	Condition	ICD10CM
L93.2	Other local lupus erythematosus	Condition	KCD7
10013706	Drug-induced lupus erythematosus	Condition	MedDRA
126374	SLE Glomerulonephritis Syndrome, WHO Class IV	Condition	CIEL
10040967	SLE	Condition	MedDRA
309762007	Systemic lupus erythematosus with pericarditis	Condition	Nebraska Lexicon
M32	Systemic lupus erythematosus	Condition	KCD7
M154.00	Lupus erythematosus	Condition	Read
403487009	Fulminating systemic lupus erythematosus	Condition	Nebraska Lexicon
M32.8	Other forms of systemic lupus erythematosus	Condition	ICD10
95609003	Neonatal lupus erythematosus	Condition	SNOMED
L93.2	Other local lupus erythematosus	Condition	ICD10CN
710	Systemic lupus erythematosus	Condition	ICD9CM
7341CL	LIBMAN- SACKS DISEASE	Condition	OXMIS
N000611	Systemic lupus erythematosus encephalitis	Condition	Read
409421000000100	[X]Other forms of systemic lupus erythematosus	Condition	SNOMED
M32.110	Lupus myopathy (machine translation)	Condition	ICD10CN
36402006	SLE glomerulonephritis syndrome, WHO class IV	Condition	SNOMED
M32.101	Lupus nephritis (machine translation)	Condition	ICD10CN
239886003	Limited lupus erythematosus	Condition	SNOMED
773333003	Autosomal systemic lupus erythematosus	Condition	SNOMED
197608009	Nephrotic syndrome in systemic lupus erythematosus	Condition	Nebraska Lexicon
K01x411	Lupus nephritis	Condition	Read
H57y400	Lung disease with systemic lupus erythematosus	Condition	Read
95609003	Neonatal lupus erythematosus	Condition	Nebraska Lexicon
61458006	Drug-induced lupus erythematosus caused by diphenylhydantoin	Condition	Nebraska Lexicon
L93	Lupus erythematosus	Condition	ICD10CM
M32.9	Systemic lupus erythematosus, unspecified	Condition	ICD10CN
N000400	Systemic lupus erythematosus with pericarditis	Condition	Read
M32.0	Drug-induced systemic lupus erythematosus	Condition	KCD7
200936003	Lupus erythematosus	Condition	Nebraska Lexicon
724781003	Demyelination of central nervous system co-occurrent and due to systemic lupus erythematosus	Condition	Nebraska Lexicon
95332009	Butterfly rash associated with systemic lupus	Condition	Nebraska Lexicon
7341AA	LUPUS ERYTHEMATOSUS SYSTEMIC	Condition	OXMIS
76521009	Systemic lupus erythematosus glomerulonephritis syndrome, World Health Organization class III	Condition	Nebraska Lexicon
22888007	Drug-induced lupus erythematosus caused by procainamide	Condition	Nebraska Lexicon
95644001	Systemic lupus erythematosus encephalitis	Condition	SNOMED
L93	Lupus erythematosus	Condition	ICD10CN
593481000000109	Systemic lupus erythematosus NOS	Condition	SNOMED
126377	SLE Glomerulonephritis Syndrome, WHO Class I	Condition	CIEL
10042948	Systemic lupus erythematosus syndrome aggravated	Condition	MedDRA
10025140	Lupus nephritis	Condition	MedDRA
M32.0	Drug-induced systemic lupus erythematosus	Condition	ICD10GM
M32	Systemic lupus erythematosus	Condition	ICD10GM
695.4	Lupus erythematosus	Condition	ICD9CM
4676006	SLE glomerulonephritis syndrome, WHO class II	Condition	SNOMED
25380002	Pericarditis secondary to systemic lupus erythematosus	Condition	SNOMED
L93.2	Other local lupus erythematosus	Condition	CIM10
10042944	Systemic lupus erythematosis	Condition	MedDRA
N000000	Disseminated lupus erythematosus	Condition	Read
N000600	Cerebral lupus	Condition	Read
295101000119105	Nephropathy co-occurrent and due to systemic lupus erythematosus	Condition	SNOMED
156450004	Systemic lupus erythematosus	Condition	SNOMED
196138005	Lung disease with systemic lupus erythematosus	Condition	Nebraska Lexicon
76521009	SLE glomerulonephritis syndrome, WHO class III	Condition	SNOMED
713225000	Gingival disease co-occurrent and due to lupus erythematosus	Condition	Nebraska Lexicon
C536397	Neonatal Systemic lupus erythematosus	Condition	MeSH
M32.1	Systemic lupus erythematosus with organ or system involvement	Condition	ICD10CN
126378	SLE Glomerulonephritis Syndrome	Condition	CIEL
80258006	Drug-induced lupus erythematosus	Condition	SNOMED
116195	Lupus Erythematosus	Condition	CIEL
201435004	Systemic lupus erythematosus	Condition	SNOMED
L93	Lupus erythematosus	Condition	ICD10GM
239889005	Bullous systemic lupus erythematosus	Condition	Nebraska Lexicon
M32.8	Other forms of systemic lupus erythematosus	Condition	CIM10
125082	Systemic Lupus Erythematosus Encephalitis	Condition	CIEL
M32	Systemic lupus erythematosus	Condition	ICD10
403486000	Acute systemic lupus erythematosus	Condition	SNOMED
80258006	Drug-induced lupus erythematosus	Condition	Nebraska Lexicon
10024066	LE syndrome aggravated	Condition	MedDRA
L93.2	Other local lupus erythematosus	Condition	ICD10CM
10050551	Lupus-like syndrome	Condition	MedDRA
2.288e+16	Chronic lupus nephritis	Condition	Nebraska Lexicon
201437007	Systemic lupus erythematosus with organ/system involvement	Condition	Nebraska Lexicon
197746009	Renal tubulo-interstitial disorder in systemic lupus erythematosus	Condition	Nebraska Lexicon
135507	Lupus Panniculitis	Condition	CIEL
7341AB	NEPHRITIS LUPUS	Condition	OXMIS
403488004	Systemic lupus erythematosus of childhood	Condition	SNOMED
724781003	Demyelination of central nervous system co-occurrent and due to systemic lupus erythematosus	Condition	SNOMED
135510	Lupus Disease of the Lung	Condition	CIEL
M32.1	Systemic lupus erythematosus with organ or system involvement	Condition	ICD10
M32.800	Other forms of systemic lupus erythematosus	Condition	ICD10CN
141714	Drug-Induced Lupus Erythematosus due to Procainamide	Condition	CIEL
61458006	Drug-induced lupus erythematosus due to diphenylhydantoin	Condition	SNOMED
M32.11	Endocarditis in systemic lupus erythematosus	Condition	ICD10CM
19682006	Lupus hepatitis	Condition	SNOMED
295101000119105	Nephropathy co-occurrent and due to systemic lupus erythematosus	Condition	Nebraska Lexicon
713225000	Gingival disease co-occurrent and due to lupus erythematosus	Condition	SNOMED
112476	SLE (Systemic Lupus Erythematosus)	Condition	CIEL
201436003	Drug-induced systemic lupus erythematosus	Condition	Nebraska Lexicon
N000z00	Systemic lupus erythematosus NOS	Condition	Read
4676006	Proliferative lupus glomerulonephritis	Condition	Nebraska Lexicon
L93.202	Deep in lupus erythematosus (machine translation)	Condition	ICD10CN
M154z00	Lupus erythematosus NOS	Condition	Read
10025139	Lupus erythematosus systemic	Condition	MedDRA
10065992	SLE flare	Condition	MedDRA
295111000119108	Nephrotic syndrome co-occurrent and due to systemic lupus erythematosus	Condition	Nebraska Lexicon
M32.107	Lupus myelopathy (machine translation)	Condition	ICD10CN
M32.1	Systemic lupus erythematosus with organ or system involvement	Condition	KCD7
M32.0	Drug-induced systemic lupus erythematosus	Condition	ICD10
402865003	Systemic lupus erythematosus-associated antiphospholipid syndrome	Condition	Nebraska Lexicon
239887007	Systemic lupus erythematosus with organ/system involvement	Condition	SNOMED
126375	SLE Glomerulonephritis Syndrome, WHO Class III	Condition	CIEL
19682006	Lupoid hepatitis	Condition	Nebraska Lexicon
11013005	SLE glomerulonephritis syndrome, WHO class VI	Condition	SNOMED
54912002	Drug-induced lupus erythematosus due to hydralazine	Condition	SNOMED
201437007	Systemic lupus erythematosus with organ/system involvement	Condition	SNOMED
200936003	Lupus erythematosus	Condition	SNOMED
22888007	Drug-induced lupus erythematosus due to procainamide	Condition	SNOMED
M32.104	Lupus cardiomyopathy (machine translation)	Condition	ICD10CN
M32.0	Drug-induced systemic lupus erythematosus	Condition	ICD10CM
239890001	Systemic lupus erythematosus with multisystem involvement	Condition	SNOMED
42331000009101	Endocardiosis	Condition	SNOMED Veterinary
68815009	Systemic lupus erythematosus glomerulonephritis syndrome	Condition	Nebraska Lexicon
77753005	Lupus disease of the lung	Condition	Nebraska Lexicon
54072008	Nonbacterial verrucal endocardiosis	Condition	SNOMED
D008180	Lupus Erythematosus, Systemic	Condition	MeSH
7341	LUPUS ERYTHEMATOSUS DISSEMINATED	Condition	OXMIS
1.337e+16	Exacerbation os systemic lupus	Condition	Nebraska Lexicon
M32.13	Lung involvement in systemic lupus erythematosus	Condition	ICD10CM
M32.9	Systemic lupus erythematosus, unspecified	Condition	ICD10GM
10076332	Cerebral lupus	Condition	MedDRA
M32.0	Drug-induced systemic lupus erythematosus	Condition	ICD10CN
N000300	Systemic lupus erythematosus with organ or system involvement	Condition	Read
698694005	Systemic lupus erythematosus in remission	Condition	SNOMED
K01x400	Nephrotic syndrome in systemic lupus erythematosus	Condition	Read
M32.8	Other forms of systemic lupus erythematosus	Condition	ICD10CN
M32.10	Systemic lupus erythematosus, organ or system involvement unspecified	Condition	ICD10CM
126376	SLE Glomerulonephritis Syndrome, WHO Class II	Condition	CIEL
72181000119109	Endocarditis due to systemic lupus erythematosus	Condition	Nebraska Lexicon
239888002	Lupus panniculitis	Condition	SNOMED
M32.0	Drug-induced systemic lupus erythematosus	Condition	CIM10
95408003	Systemic lupus erythematosus arthritis	Condition	SNOMED
126373	SLE Glomerulonephritis Syndrome, WHO Class V	Condition	CIEL
54072008	Nonbacterial verrucous endocarditis	Condition	Nebraska Lexicon
M32.112	Lupus gastrointestinal damage (machine translation)	Condition	ICD10CN
295121000119101	Nephrosis co-occurrent and due to systemic lupus erythematosus	Condition	Nebraska Lexicon
152150	Drug-Induced Systemic Lupus Erythematosus	Condition	CIEL
201438002	Systemic lupus erythematosus with pericarditis	Condition	Nebraska Lexicon
307755009	Renal tubulo-interstitial disorder in systemic lupus erythematosus	Condition	Nebraska Lexicon
1.099e+16	Systemic lupus complicating pregnancy	Condition	Nebraska Lexicon
M32.115	Lupus serositis (machine translation)	Condition	ICD10CN
141716	Drug-Induced Lupus Erythematosus due to Diphenylhydantoin	Condition	CIEL
141715	Drug-Induced Lupus Erythematosus due to Hydralazine	Condition	CIEL
403486000	Acute systemic lupus erythematosus	Condition	Nebraska Lexicon
10040968	SLE arthritis	Condition	MedDRA
201435004	Systemic lupus erythematosus	Condition	Nebraska Lexicon
L93	Lupus erythematosus	Condition	KCD7
239889005	Bullous systemic lupus erythematosus	Condition	SNOMED
402865003	Systemic lupus erythematosus-associated antiphospholipid syndrome	Condition	SNOMED
N000100	Libman-Sacks disease	Condition	Read
M32.8	Other forms of systemic lupus erythematosus	Condition	KCD7
156450004	Systemic lupus erythematosus	Condition	Nebraska Lexicon
55464009	Systemic lupus erythematosus	Condition	SNOMED
M32.103	Lupus pneumonitis (machine translation)	Condition	ICD10CN
292681000000105	Neonatal lupus erythematosus	Condition	SNOMED
M32.8	Other forms of systemic lupus erythematosus	Condition	ICD10GM
197746009	Renal tubulo-interstitial disorder in systemic lupus erythematosus	Condition	SNOMED
L93.2	Other local lupus erythematosus	Condition	ICD10
307755009	Renal tubulo-interstitial disorder in systemic lupus erythematosus	Condition	SNOMED
M32.111	Lupus blood system damage (machine translation)	Condition	ICD10CN
L93.200	Other local lupus erythematosus	Condition	ICD10CN
72181000119109	Endocarditis due to systemic lupus erythematosus	Condition	SNOMED
11013005	Lupus with glomerular sclerosis	Condition	Nebraska Lexicon
M32.9	Systemic lupus erythematosus, unspecified	Condition	KCD7
10013446	Disseminated lupus erythematosus	Condition	MedDRA
M32.19	Other organ or system involvement in systemic lupus erythematosus	Condition	ICD10CM
295121000119101	Nephrosis co-occurrent and due to systemic lupus erythematosus	Condition	SNOMED
130539	Pericarditis Secondary to Systemic Lupus Erythematosus	Condition	CIEL
M32	Systemic lupus erythematosus	Condition	CIM10
52042003	Membranous lupus glomerulonephritis	Condition	Nebraska Lexicon
L93	Lupus erythematosus	Condition	CIM10
M32.14	Glomerular disease in systemic lupus erythematosus	Condition	ICD10CM
295111000119108	Nephrotic syndrome co-occurrent and due to systemic lupus erythematosus	Condition	SNOMED
308751000119106	Glomerular disease due to systemic lupus erythematosus	Condition	Nebraska Lexicon
M32.106	Lupus peripheral neuropathy (machine translation)	Condition	ICD10CN
6954	SYSTEMIC LUPUS ERYTHEMATOSUS	Condition	OXMIS
239886003	Limited lupus erythematosus	Condition	Nebraska Lexicon
73286009	SLE glomerulonephritis syndrome, WHO class I	Condition	SNOMED
10025142	Lupus syndrome	Condition	MedDRA
M32.9	Systemic lupus erythematosus, unspecified	Condition	ICD10CM
77753005	Lupus disease of the lung	Condition	SNOMED
10003260	Arthritis lupus erythematosis	Condition	MedDRA
724767000	Chorea co-occurrent and due to systemic lupus erythematosus	Condition	Nebraska Lexicon
M32.15	Tubulo-interstitial nephropathy in systemic lupus erythematosus	Condition	ICD10CM
724767000	Chorea co-occurrent and due to systemic lupus erythematosus	Condition	SNOMED
758321000000100	Cerebral lupus	Condition	SNOMED
M32.109	Liebmann - Sachs disease (machine translation)	Condition	ICD10CN
36402006	Systemic lupus erythematosus glomerulonephritis syndrome, World Health Organization class IV	Condition	Nebraska Lexicon
55464009	Disseminated lupus erythematosus	Condition	Nebraska Lexicon
196138005	Lung disease with systemic lupus erythematosus	Condition	SNOMED
25380002	Pericarditis co-occurrent and due to systemic lupus erythematosus	Condition	Nebraska Lexicon
M32.8	Other forms of systemic lupus erythematosus	Condition	ICD10CM
309762007	Systemic lupus erythematosus with pericarditis	Condition	SNOMED
95408003	Systemic lupus erythematosus arthritis	Condition	Nebraska Lexicon
201436003	Drug-induced systemic lupus erythematosus	Condition	SNOMED
239888002	Lupus panniculitis	Condition	Nebraska Lexicon
95644001	Systemic lupus erythematosus encephalitis	Condition	Nebraska Lexicon
N000500	Neonatal lupus erythematosus	Condition	Read
68815009	SLE glomerulonephritis syndrome	Condition	SNOMED
L93.2	Other local lupus erythematosus	Condition	ICD10GM
